# Supplementary material for: The Ube2m-Rbx1 neddylation-Cullin-RING-Ligase proteins are essential for the maintenance of Regulatory T cell fitness
Source: Nat Commun. 2022 May 31;13:3021. doi: 10.1038/s41467-022-30707-8 (PMC9156764; doi:10.1038/s41467-022-30707-8)
Supplement: Supplementary file 4 — Source Data [file 41467_2022_30707_MOESM4_ESM.xlsx]

## Sheet: Figure 1
Figure 1b	Gross body weight of wt and Foxp3cre;Rbx1fl/fl mice
	Genotype	Data of Birth	Data to weigh	Body weight (g)	Gender
10d	WT	2018-10-31	2018-11-10	8.9	♂
	WT	2018-11-04	2018-11-14	7.08	♂
	WT	2018-11-04	2018-11-14	6.06	♀
	CKO	2018-11-04	2018-11-14	6.55	♀
	CKO	2018-11-05	2018-11-15	6.11	♂
	WT	2018-11-05	2018-11-15	6.08	♂
	CKO	2018-11-05	2018-11-15	5.87	♂
	WT	2018-11-10	2018-11-20	6.2	♂
	WT	2018-11-10	2018-11-20	5.71	♀
	CKO	2018-11-10	2018-11-20	6.55	♀
	CKO	2018-11-10	2018-11-20	4.85	♀
	CKO	2018-11-10	2018-11-20	5.8	♀
	WT	2018-11-28	2018-12-08	6.32	♂
	CKO	2018-11-28	2018-12-08	5.94	♂
	WT	2018-11-28	2018-12-08	6.71	♂
	WT	2018-11-28	2018-12-08	6.28	♀
	CKO	2018-11-28	2018-12-08	6.19	♀
	WT	2018-11-28	2018-12-08	5.87	♀
	CKO	2018-12-01	2018-12-11	7.39	♀
	WT	2018-12-01	2018-12-11	8.11	♀
	CKO	2018-12-02	2018-12-12	7.14	♂
	CKO	2018-12-08	2018-12-18	8.32	♂
15d	CKO	2018-10-30	2018-11-14	6.46	♂
	WT	2018-10-31	2018-11-15	11.64	♂
	WT	2018-11-04	2018-11-19	9.36	♂
	WT	2018-11-04	2018-11-19	8.89	♀
	CKO	2018-11-04	2018-11-19	8.37	♀
	WT	2018-11-04	2018-11-19	7.27	♂
	CKO	2018-11-04	2018-11-19	7.6	♀
	CKO	2018-11-04	2018-11-19	7.37	♀
	CKO	2018-11-07	2018-11-22	7.29	♀
	CKO	2018-11-05	2018-11-20	8.55	♂
	WT	2018-11-05	2018-11-20	8.93	♂
	CKO	2018-11-05	2018-11-20	8.39	♂
	WT	2018-11-10	2018-11-25	7.64	♀
	CKO	2018-11-10	2018-11-25	8.68	♀
	CKO	2018-11-10	2018-11-25	6.25	♀
	CKO	2018-11-10	2018-11-25	7.67	♀
	WT	2018-11-13	2018-11-28	7.59	♂
	CKO	2018-11-13	2018-11-28	7.03	♂
	CKO	2018-11-28	2018-12-13	7.42	♂
	WT	2018-11-28	2018-12-13	8.05	♀
	WT	2018-11-28	2018-12-13	7.84	♀
	WT	2018-12-08	2018-12-23	10.32	♀
20d	CKO	2018-10-30	2018-11-19	6.17	♂
	WT	2018-10-31	2018-11-20	12.32	♂
	WT	2018-11-04	2018-11-24	10.95	♂
	WT	2018-11-04	2018-11-24	9.42	♀
	CKO	2018-11-04	2018-11-24	6.93	♀
	CKO	2018-11-04	2018-11-24	6.39	♀
	CKO	2018-11-04	2018-11-24	6.62	♀
	CKO	2018-11-05	2018-11-25	5.79	♂
	WT	2018-11-05	2018-11-25	10.16	♂
	CKO	2018-11-05	2018-11-25	6.13	♂
	WT	2018-11-07	2018-11-27	7.04	♀
	CKO	2018-11-10	2018-11-30	5.84	♀
	CKO	2018-11-10	2018-11-30	5.49	♀
	CKO	2018-11-10	2018-11-30	6.36	♀
	WT	2018-11-13	2018-12-03	8.85	♂
	CKO	2018-11-13	2018-12-03	5.48	♂
	WT	2018-11-28	2018-12-18	10.87	♂
	CKO	2018-11-28	2018-12-18	8.53	♂
	WT	2018-11-28	2018-12-18	10.82	♂
	WT	2018-11-28	2018-12-18	9.81	♀
	CKO	2018-11-28	2018-12-18	9.59	♀
	WT	2018-11-28	2018-12-18	9.48	♀
	WT	2018-12-01	2018-12-21	13.19	♀
	CKO	2018-12-08	2018-12-28	9.69	♂
	CKO	2018-12-08	2018-12-28	6.22	♀
	WT	2018-12-08	2018-12-28	12.11	♀
	WT	2018-12-08	2018-12-28	11.52	♀
	WT	2018-12-08	2018-12-28	8.61	♂
	CKO	2018-12-08	2018-12-28	8	♂
Figure 1c	Survival of Foxp3cre;Rbx1fl/fl mice
	Data of Birth	Data of death	Survival (day)
	2018-10-16	2018-11-11	26
	2018-10-16	2018-11-15	30
	2018-10-20	2018-11-15	26
	2018-10-30	2018-11-21	22
	2018-11-04	2018-12-11	37
	2018-11-04	2018-12-11	37
	2018-11-05	2018-11-26	21
	2018-11-05	2018-11-27	22
	2018-11-10	2018-12-01	21
	2018-11-10	2018-12-03	23
	2018-11-10	2018-12-02	22
	2018-11-13	2018-12-03	20
	2018-12-01	2018-12-24	23
	2018-12-08	2018-12-29	21
	2018-12-02	2019-01-02	31
	2018-12-08	2019-01-08	31
	2018-12-08	2019-01-03	26
	2018-12-21	2019-01-26	36
	2018-12-21	2019-01-11	21
	2018-12-23	2019-01-22	30
	2018-12-23	2019-01-19	27
	2018-12-25	2019-01-21	27
Figure 1e	Total cell numbers in peripheral lymph nodes and spleen from wt and Foxp3cre;Rbx1fl/fl mice
	Genotype	Cellularity in peripheral lymph nodes（10^7）	Cellularity in spleen（10^7）
	WT	5.26	9.28
	WT	5.12	5.46
	WT	5.04	14.3
	WT	4.83	13.4
	WT	4.9	26.2
	WT	3.78	16.76
	WT	3.84	9.46
	WT	2.49	21.8
	WT	3.44	13.68
	WT	6.8	17.98
	CKO	15.8	12.6
	CKO	19.94	16.8
	CKO	12.5	18.7
	CKO	14.2	13.5
	CKO	34.2	32.2
	CKO	20.1	27.4
	CKO	20.4	11.54
	CKO	11.6	31.4
	CKO	25.4	16.26
	CKO	27.4	12.12
Figure 1g&h	The levels of Ifn-γ, Il-4 and Il-17 in Tcon cells from peripheral lymph nodes of wt and Foxp3cre;Rbx1fl/fl mice
	Genotype	Ifn-γ+/Tcon (%)	Il4+/Tcon (%)	Il17a+/Tcon (%)
	WT	1.3	0.651	0.423
	WT	0.215	0.728	1.28
	WT	1.5	0.794	0.387
	WT	0.887	0.367	0.831
	WT	1.04	0.697	0.465
	CKO	14.5	2.49	2.11
	CKO	25.6	4.12	2.44
	CKO	22.7	5.9	1.15
	CKO	19.6	2.81	1.4
	CKO	12.5	5.73	2.37

## Sheet: Figure 2
Figure 2b	Treg/CD4+ ratios in peripheral lymph nodes from wt and Foxp3cre;Rbx1fl/fl infant mice at p8
	Genotype	Treg/CD4 (%)
	WT	11.2
	WT	9.67
	WT	9.24
	WT	10.3
	WT	9.95
	WT	8.86
	CKO	11.1
	CKO	9.31
	CKO	8.54
	CKO	9.72
	CKO	9.82
	CKO	9.02
Figure 2c	Treg cell numbers in peripheral lymph nodes from wt and Foxp3cre;Rbx1fl/fl infant mice at p8
	Genotype	Number of Treg cells (10^6)
	WT	1.09
	WT	1.05
	WT	1.33
	WT	1.92
	WT	1.63
	CKO	0.849
	CKO	1.01
	CKO	1.24
	CKO	1.35
	CKO	0.814
Figure 2d	Total cell numbers in peripheral lymph nodes from wt and Foxp3cre;Rbx1fl/fl infant mice at p8
	Genotype	Number of Treg cells (10^6)
	WT	2.16
	WT	2.12
	WT	2.44
	WT	3.88
	WT	3.86
	CKO	2.9
	CKO	3.5
	CKO	3.56
	CKO	3.54
	CKO	2.44
Figure 2e (middle)	CD44hiCD62Llo/Tcon ratios in peripheral lymph nodes from wt and Foxp3cre;Rbx1fl/fl infant mice at p8
	Genotype	CD44hiCD62Llo/Tcon (%)
	WT	1.15
	WT	0.881
	WT	1.18
	WT	0.84
	WT	1.22
	WT	1.22
	CKO	3.62
	CKO	5.06
	CKO	4.06
	CKO	4.41
	CKO	3.65
	CKO	4.66
Figure 2e (right)	CD44hiCD62Llo numbers in peripheral lymph nodes from wt and Foxp3cre;Rbx1fl/fl infant mice at p8
	Genotype	Number of CD44hiCD62Llo cells (10^5)
	WT	1.16
	WT	0.904
	WT	1.36
	WT	1.44
	WT	1.96
	CKO	2.97
	CKO	5.43
	CKO	4.62
	CKO	5.45
	CKO	3

## Sheet: Figure 3
Figure 3b	Proportions of each cluster in CD4+YFP+ Treg cells in peripheral lymph nodes from female Foxp3cre/wt and Foxp3cre/wt;Rbx1fl/fl mice (10 weeks old)
Cluster	Proportions of each cluster in wt control Treg cells (%)	Proportions of each cluster in Rbx1-deficient Treg cells (%)
0	16.83	34.86
1	20.58	25.67
2	13.25	18.18
3	22.66	2.56
4	10.48	0.48
5	5.97	4.77
6	4.09	3.9
7	2.57	2.33
8	1.31	2.53
9	1.19	1.75
10	0.87	1.63
11	0.12	0.77
12	0.01	0.32
13	0.07	0.26

## Sheet: Figure 6
Figure 6b	Bimhi/Treg ratios in peripheral lymph nodes from wt and Foxp3cre;Rbx1fl/fl mice
	Genotype	Bimhi/Treg (%)
	WT	6.48
	WT	9.57
	WT	6.1
	CKO	18.1
	CKO	12.9
	CKO	20.8
Figure 6d	Survival of Foxp3cre;Rbx1fl/fl;Bimfl/fl mice
	Data of Birth	Data of death	Survival (day)
	2021-08-15	2021-09-05	21
	2021-09-23	2021-10-14	21
	2021-09-24	2021-10-14	20
	2021-09-24	2021-10-15	21
	2021-11-02	2021-11-30	28
	2021-11-02	2021-11-30	28
	2021-11-10	2021-12-06	26
	2021-11-02	2021-12-06	34
	2021-11-09	2021-12-07	28
	2021-11-15	2021-12-10	25
	2021-11-15	2021-12-10	25
	2021-11-15	2021-12-10	25
	2021-11-09	2021-12-10	31
	2021-11-16	2021-12-14	28
	2021-11-09	2021-12-15	36
	2021-11-15	2021-12-16	31
Figure 6f is the combination of Figure S3c(left)&S15d.
Figure 6h is the combination of Figure S7a&S15e.

## Sheet: Figure 7
Figure 7b	Gross body weight of wt and Foxp3cre;Ube2mfl/fl mice
	Genotype	Data of Birth	Data to weigh	Body weight (g)	Gender
20d	WT	2018-10-28	2018-11-17	10.16	♂
	WT	2018-10-28	2018-11-17	8.91	♂
	CKO	2018-10-28	2018-11-17	7.65	♂
	WT	2018-10-30	2018-11-19	11.75	♂
	WT	2018-11-04	2018-11-24	10.84	♂
	CKO	2018-11-04	2018-11-24	10.29	♂
	CKO	2018-11-07	2018-11-27	6	♀
	WT	2018-11-07	2018-11-27	9.5	♀
	CKO	2018-11-08	2018-11-28	8.82	♀
	WT	2018-11-08	2018-11-28	8.41	♀
	WT	2018-11-20	2018-12-10	9.37	♂
	CKO	2018-11-20	2018-12-10	9.6	♂
	WT	2018-12-06	2018-12-26	9.14	♂
	CKO	2018-12-06	2018-12-26	9.9	♀
	WT	2019-03-07	2019-03-27	11.64	♀
	CKO	2019-03-07	2019-03-27	11.3	♀
	CKO	2019-03-21	2019-04-10	10.38	♂
	WT	2019-03-21	2019-04-10	10.54	♀
	CKO	2019-03-21	2019-04-10	9.13	♀
	CKO	2019-03-21	2019-04-10	10.57	♂
	WT	2019-03-21	2019-04-10	10.11	♀
30d	WT	2018-11-04	2018-12-04	18.61	♂
	CKO	2018-11-04	2018-12-04	18.42	♂
	WT	2018-11-07	2018-12-07	17.55	♀
	CKO	2018-11-08	2018-12-08	8.93	♀
	WT	2018-11-08	2018-12-08	14.21	♀
	WT	2018-11-20	2018-12-20	19.25	♂
	CKO	2018-11-20	2018-12-20	9.91	♂
	WT	2018-12-06	2019-01-05	14.56	♂
	CKO	2018-12-06	2019-01-05	13.03	♀
	WT	2019-03-07	2019-04-06	15.37	♀
	CKO	2019-03-07	2019-04-06	13.03	♀
	WT	2019-03-21	2019-04-20	20.52	♂
	CKO	2019-03-21	2019-04-20	17.76	♂
	WT	2019-03-21	2019-04-20	16	♀
	CKO	2019-03-21	2019-04-20	13.74	♀
	CKO	2019-03-21	2019-04-20	19.23	♂
	CKO	2019-03-21	2019-04-20	13.69	♂
	WT	2019-03-21	2019-04-20	21.25	♂
	WT	2019-03-21	2019-04-20	16.34	♀
40d	WT	2018-10-02	2018-11-11	19.7	♀
	CKO	2018-10-02	2018-11-11	16.2	♀
	WT	2018-11-04	2018-12-14	20.03	♂
	CKO	2018-11-04	2018-12-14	18.82	♂
	CKO	2018-11-17	2018-12-17	13.51	♀
	WT	2018-11-17	2018-12-17	18.15	♀
	CKO	2018-11-08	2018-12-18	12.16	♀
	WT	2018-11-08	2018-12-18	18.02	♀
	WT	2018-11-20	2018-12-30	23.65	♂
	CKO	2018-11-20	2018-12-30	10.57	♂
	WT	2018-12-06	2019-01-15	23.21	♂
	CKO	2018-12-06	2019-01-15	16.05	♀
	WT	2018-12-10	2019-01-19	23.64	♂
	WT	2018-12-10	2019-01-19	20.71	♂
	CKO	2018.12.14	2019-01-23	14.51	♂
	CKO	2018.12.14	2019-01-23	17.58	♀
	WT	2019-01-17	2019-02-26	17.76	♀
	CKO	2019-01-18	2019-02-27	13.91	♂
	CKO	2019-03-21	2019-04-30	19.53	♂
	WT	2019-03-21	2019-04-30	18.88	♀
	CKO	2019-03-21	2019-04-30	13.63	♀
50d	WT	2018-11-04	2018-12-24	22.89	♂
	CKO	2018-11-04	2018-12-24	19.65	♂
	CKO	2018-11-08	2018-12-28	12.76	♀
	WT	2018-11-08	2018-12-28	18.87	♀
	WT	2018-11-20	2019-01-09	25.39	♂
	CKO	2018-11-20	2019-01-09	10.96	♂
	WT	2018-12-06	2019-01-25	24.62	♂
	CKO	2018-12-06	2019-01-25	15.63	♀
	CKO	2019-01-09	2019-02-28	16.37	♂
	WT	2019-01-09	2019-02-28	21.62	♂
	WT	2019-01-09	2019-02-28	15.64	♀
	WT	2019-01-17	2019-03-08	16.11	♀
	WT	2019-01-18	2019-03-09	22	♂
	CKO	2019-01-18	2019-03-09	18.09	♂
	CKO	2019-03-07	2019-04-26	15.78	♀
	CKO	2019-03-21	2019-05-10	19.95	♂
	WT	2019-03-21	2019-05-10	20.06	♀
	CKO	2019-03-21	2019-05-10	14.69	♀
	WT	2019-03-21	2019-05-10	18.88	♀
	CKO	2019-04-30	2019-06-19	20.63	♀
60d	CKO	2018-09-08	2018-11-07	14.2	♀
	WT	2018-09-08	2018-11-07	19.3	♀
	CKO	2018-09-08	2018-11-07	15.8	♀
	WT	2018-10-02	2018-12-02	21.48	♀
	CKO	2018-10-02	2018-12-02	16.55	♀
	CKO	2018-10-02	2018-12-02	16.56	♂
	WT	2018-11-04	2019-01-03	24.52	♂
	CKO	2018-11-04	2019-01-03	20.1	♂
	CKO	2018-11-08	2019-01-07	12.62	♀
	WT	2018-11-08	2019-01-07	18.97	♀
	WT	2018-11-20	2019-01-19	27.17	♂
	CKO	2018-11-20	2019-01-19	11.92	♂
	CKO	2019-01-09	2019-03-10	17.15	♂
	WT	2019-01-09	2019-03-10	23.2	♂
	WT	2019-01-09	2019-03-10	16.65	♀
	WT	2019-01-17	2019-03-18	18.37	♀
	WT	2019-01-18	2019-03-19	22.85	♂
	CKO	2019-01-18	2019-03-19	18.31	♂
	WT	2019-03-21	2019-05-20	23.81	♂
	CKO	2019-03-21	2019-05-20	14.49	♀
70d	WT	2018-10-02	2018-12-12	21.38	♀
	CKO	2018-10-02	2018-12-12	16.42	♀
	CKO	2018-10-02	2018-12-12	16.23	♂
	WT	2018-11-04	2019-01-13	25.96	♂
	CKO	2018-11-04	2019-01-13	19.41	♂
	CKO	2018-11-08	2019-01-17	13.91	♀
	WT	2018-11-08	2019-01-17	20.03	♀
	WT	2018-12-06	2019-02-14	25.92	♂
	CKO	2018-12-06	2019-02-14	17.6	♀
	WT	2018-12-10	2019-02-18	27.27	♂
	WT	2018-12-10	2019-02-18	23.34	♂
	CKO	2018.12.14	2019-02-22	15.46	♂
	CKO	2018.12.14	2019-02-22	19.65	♀
	CKO	2019-01-09	2019-03-20	17.08	♂
	WT	2019-01-09	2019-03-20	24.41	♂
	WT	2019-01-09	2019-03-20	17.11	♀
	WT	2019-01-17	2019-03-28	16.82	♀
	CKO	2019-01-18	2019-03-29	18.37	♂
	WT	2019-03-21	2019-05-30	21.73	♀
	CKO	2019-03-21	2019-05-30	15.27	♀
80d	CKO	2018-09-08	2018-11-27	16.62	♀
	WT	2018-09-08	2018-11-27	21.92	♀
	CKO	2018-09-08	2018-11-27	16.51	♀
	WT	2018-10-02	2018-12-22	21.36	♀
	CKO	2018-10-02	2018-12-22	16.5	♀
	CKO	2018-10-02	2018-12-22	16.12	♂
	WT	2018-11-04	2019-01-23	26.18	♂
	CKO	2018-11-04	2019-01-23	18.52	♂
	WT	2018-12-06	2019-02-24	27.58	♂
	CKO	2018-12-06	2019-02-24	17.43	♀
	WT	2018-12-10	2019-02-28	28.35	♂
	WT	2018-12-10	2019-02-28	23.96	♂
	CKO	2018.12.14	2019-03-04	13.71	♂
	CKO	2018.12.14	2019-03-04	18.62	♀
	CKO	2019-01-09	2019-03-30	18.27	♂
	WT	2019-01-09	2019-03-30	23.76	♂
	WT	2019-01-09	2019-03-30	18.25	♀
	WT	2019-01-17	2019-04-07	15.73	♀
	CKO	2019-01-18	2019-04-08	17.52	♂
	WT	2019-03-21	2019-06-09	22.11	♀
	CKO	2019-03-21	2019-06-09	15.93	♀
90d	WT	2018-10-02	2019-01-01	22.69	♀
	CKO	2018-10-02	2019-01-01	16.67	♀
	CKO	2018-10-02	2019-01-01	14.95	♂
	WT	2018-11-20	2019-02-18	28.81	♂
	CKO	2018-11-20	2019-02-18	11	♂
	WT	2018-12-06	2019-03-06	28.32	♂
	CKO	2018-12-06	2019-03-06	18.91	♀
	WT	2018-12-10	2019-03-10	28.84	♂
	WT	2018-12-10	2019-03-10	24.44	♂
	CKO	2018.12.14	2019-03-14	15.97	♂
	CKO	2018.12.14	2019-03-14	19.67	♀
	CKO	2019-01-09	2019-04-09	18.39	♂
	WT	2019-01-09	2019-04-09	19.75	♂
	WT	2019-01-09	2019-04-09	18.75	♀
	WT	2019-01-17	2019-04-17	17.25	♀
	CKO	2019-01-18	2019-04-18	19.05	♂
	CKO	2019-03-07	2019-06-05	17.17	♀
	CKO	2019-03-21	2019-06-19	18.13	♂
	WT	2019-03-21	2019-06-19	23.57	♀
	CKO	2019-03-21	2019-06-19	16.23	♀
	WT	2019-03-21	2019-06-19	21.21	♀
100d	WT	2018-10-02	2019-01-11	23.23	♀
	CKO	2018-10-02	2019-01-11	16.36	♀
	CKO	2018-11-08	2019-02-16	12.81	♀
	WT	2018-11-08	2019-02-16	24.16	♀
	WT	2018-11-20	2019-02-28	30	♂
	CKO	2018-11-20	2019-02-28	11.52	♂
	WT	2018-12-06	2019-03-16	29.88	♂
	CKO	2018-12-06	2019-03-16	17.52	♀
	WT	2018-12-10	2019-03-20	28.88	♂
	WT	2018-12-10	2019-03-20	25.33	♂
	CKO	2018.12.14	2019-03-24	15.27	♂
	CKO	2018.12.14	2019-03-24	19.52	♀
	CKO	2019-01-09	2019-04-19	19.79	♂
	WT	2019-01-09	2019-04-19	25.76	♂
	WT	2019-01-09	2019-04-19	19.92	♀
	WT	2019-01-17	2019-04-27	16.09	♀
	CKO	2019-01-18	2019-04-28	19.52	♂
	CKO	2019-03-21	2019-06-29	17.23	♂
	WT	2019-03-21	2019-06-29	24.55	♀
	CKO	2019-03-21	2019-06-29	14.97	♀
110d	CKO	2018-09-08	2018-12-27	17.46	♀
	WT	2018-09-08	2018-12-27	24.79	♀
	CKO	2018-09-08	2018-12-27	16.88	♀
	WT	2018-10-02	2019-01-21	23.72	♀
	CKO	2018-10-02	2019-01-21	16.94	♀
	WT	2018-11-04	2019-02-22	28.51	♂
	CKO	2018-11-08	2019-02-26	13.82	♀
	WT	2018-11-08	2019-02-26	24.53	♀
	WT	2018-11-20	2019-03-10	30.48	♂
	CKO	2018-11-20	2019-03-10	10.27	♂
	WT	2018-12-06	2019-03-26	30.83	♂
	CKO	2018-12-06	2019-03-26	16.71	♀
	WT	2018-12-10	2019-03-30	28.63	♂
	WT	2018-12-10	2019-03-30	25.47	♂
	CKO	2018.12.14	2019-04-03	16	♂
	CKO	2019-01-09	2019-04-29	19.24	♂
	WT	2019-01-09	2019-04-29	20.68	♀
	WT	2019-01-17	2019-05-07	15.08	♀
	CKO	2019-01-18	2019-05-08	18.44	♂
	CKO	2019-03-21	2019-07-09	22.58	♂
120d	CKO	2018-09-08	2019-01-06	15.49	♀
	WT	2018-09-08	2019-01-06	24.52	♀
	CKO	2018-09-08	2019-01-06	15.78	♀
	WT	2018-11-04	2019-03-04	29	♂
	CKO	2018-11-08	2019-03-08	14.75	♀
	WT	2018-11-08	2019-03-08	26.24	♀
	WT	2018-11-20	2019-03-20	30.73	♂
	CKO	2018-11-20	2019-03-20	10.43	♂
	WT	2018-12-06	2019-04-05	30.65	♂
	CKO	2018-12-06	2019-04-05	17.11	♀
	WT	2018-12-10	2019-04-09	29.56	♂
	WT	2018-12-10	2019-04-09	26.27	♂
	CKO	2018.12.14	2019-04-13	17.61	♂
	CKO	2018.12.14	2019-04-13	20.85	♀
	CKO	2019-01-09	2019-05-09	18.06	♂
	WT	2019-01-09	2019-05-09	21.1	♀
	WT	2019-01-17	2019-05-17	14.59	♀
	CKO	2019-01-18	2019-05-18	17.49	♂
	CKO	2019-03-21	2019-07-19	11.51	♂
	WT	2019-03-21	2019-07-19	25.89	♀
Figure 7c	Survival of Foxp3cre;Ube2mfl/fl mice
	Data of Birth	Data of death	Survival (day)
	2018-10-21	2019-04-10	171
	2018-10-28	2019-04-10	164
	2018-11-07	2019-04-29	173
	2019-03-02	2019-06-04	94
	2019-02-19	2019-07-28	159
	2018-12-10	2019-09-17	281
	2019-02-27	2019-10-20	235
	2018-12-10	2019-10-16	350
	2019-03-21	2019-09-17	180
	2019-03-21	2019-09-17	180
	2019-03-07	2019-09-24	232
	2019-05-20	2019-10-17	150
Figure 7f&g	The levels of Ifn-γ, Il-4 and Il-17 in Tcon cells from peripheral lymph nodes of wt and Foxp3cre;Ube2mfl/fl mice
	Genotype	Ifn-γ+/Tcon(%)	Il4+/Tcon (%)	Il17a+/Tcon (%)
	WT	0.945	2.03	1.39
	WT	0.644	0.617	1.2
	WT	0.655	0.437	2.08
	WT	2.16	1.2	0.532
	WT	Experimental error	0.633	2.14
	CKO	3.85	3.65	4.16
	CKO	4.95	2.33	2.75
	CKO	3.04	2.34	1.41
	CKO	5.18	5.7	4.87
	CKO	Experimental error	1.87	2.43

## Sheet: Figure 8
Figure 8a (middle)	Treg/Tcon ratios in peripheral lymph nodes from wt and Foxp3cre;Ube2mfl/fl mice
	Genotype	Treg/CD4+ (%)
	WT	19.7
	WT	20
	WT	20.1
	WT	12.3
	CKO	38.3
	CKO	31.8
	CKO	28.5
	CKO	38.5
Figure 8a (right)	Number of Treg cells in peripheral lymph nodes from wt and Foxp3cre;Ube2mfl/fl mice
	Genotype	Number of Treg cells (10^6)
	WT	2.53
	WT	5.79
	WT	3.28
	WT	3.17
	CKO	12.28
	CKO	20.31
	CKO	16.72
	CKO	25.44
Figure 8b	Ki67hi/Treg ratios in peripheral lymph nodes from wt and Foxp3cre;Ube2mfl/fl mice
	Genotype	Ki67hi/Treg (%)
	WT	9.34
	WT	12.9
	WT	6.55
	WT	11.7
	CKO	11.4
	CKO	22.9
	CKO	5.73
	CKO	14.3
Figure 8c	Active-Casp3+/Treg ratios in peripheral lymph nodes from wt and Foxp3cre;Ube2mfl/fl mice
	Genotype	Active-Casp3+/Treg (%)
	WT	0.795
	WT	1.24
	WT	2.79
	WT	0.812
	CKO	0.475
	CKO	0.584
	CKO	2.68
	CKO	1.06

## Sheet: Supplementary Figure 1
Figure S1a	Expression of Sag mRNA in CD4+YFP+ Treg cells from peripheral lymph nodes of wt and Foxp3cre;Sagfl/fl mice, revealed by q-PCR.
	Genotype	Relative abundance of Sag mRNA
	WT	0.8632
	WT	1.041
	WT	1.063
	WT	1.055
	WT	0.9779
	CKO	0.02
	CKO	0.0206
	CKO	0.023
	CKO	0.0243
	CKO	0.0213
Figure S1b	Ratios of CD44hiCD62Llo among conventional T cells in peripheral lymph nodes from wt and Foxp3cre;Sagfl/fl mice
	Genotype	CD44hiCD62Llo/ Tcon (%)
	WT	5.85
	WT	5.85
	WT	6.59
	WT	2.76
	WT	2.53
	CKO	4.53
	CKO	6.02
	CKO	3.94
	CKO	2.89
	CKO	3.06
Figure S1c	Ratios of Ki67hi Tcon cells in peripheral lymph nodes from wt and Foxp3cre;Sagfl/fl mice
	Genotype	Ki67hi/ Tcon (%)
	WT	2.77
	WT	6.31
	WT	6.78
	WT	3.07
	WT	1.93
	CKO	2.95
	CKO	6.49
	CKO	4.54
	CKO	5.48
	CKO	4.14
Figure S1d	Treg/CD4+ ratios in peripheral lymph nodes from wt and Foxp3cre;Sagfl/fl mice
	Genotype	Treg/ CD4+ (%)
	WT	16
	WT	22.7
	WT	24.7
	WT	16.4
	WT	14.4
	CKO	15.7
	CKO	19.5
	CKO	18.2
	CKO	16.5
	CKO	18.4

## Sheet: Supplementary Figure 2
Figure S2a	Expression of Rbx1 mRNA in CD4+YFP+ Treg cells from peripheral lymph nodes of wt and Foxp3cre;Rbx1fl/fl mice, revealed by q-PCR.
	Genotype	Relative abundance of Rbx1 mRNA
	WT	1.072
	WT	1.08
	WT	0.9018
	WT	1.223
	WT	0.7224
	CKO	0.0056
	CKO	0.0053
	CKO	0.0043
	CKO	0.0049
	CKO	0.0043

## Sheet: Supplementary Figure 3
Figure S3a	CD4+/CD8+ ratios in peripheral lymph nodes from wt and Foxp3cre;Rbx1fl/fl mice
	Genotype	Ratio of CD4+/CD8+
	WT	3.087
	WT	1.649
	WT	1.767
	WT	2.588
	WT	1.717
	CKO	0.558
	CKO	0.501
	CKO	0.764
	CKO	0.481
	CKO	0.7
Figure S3b	Number of CD4+ and CD8+-T cells in peripheral lymph nodes from wt and Foxp3cre;Rbx1fl/fl mice
	Genotype	Number of CD4+ T cells（10^7）	Number of CD8+ T cells（10^7）
	WT	2.062	0.668
	WT	1.874	1.1364
	WT	1.87	1.0583
	WT	1.637	0.6325
	WT	2.019	1.1759
	CKO	3.571	6.3966
	CKO	3.49	6.9661
	CKO	3.238	4.2382
	CKO	2.911	6.052
	CKO	9.405	13.4357
Figure S3c (left)	Ratios of CD44hiCD62Llo among conventional T cells in peripheral lymph nodes from wt and Foxp3cre;Rbx1fl/fl mice
	Genotype	CD44hiCD62Llo/Tcon (%)
	WT	6.94
	WT	5.66
	WT	1.51
	WT	1.63
	WT	1.27
	CKO	69.4
	CKO	38.9
	CKO	50.1
	CKO	55.7
	CKO	50.6
Figure S3c (right)	Number of CD44hiCD62Llo cells in Tcon cells from peripheral lymph nodes of wt and Foxp3cre;Rbx1fl/fl mice
	Genotype	Number of CD44hiCD62Llo cells in Tcon (10^5)
	WT	12.7482
	WT	9.3442
	WT	2.5245
	WT	2.3853
	CKO	243.351
	CKO	131.906
	CKO	154.634
	CKO	154.122
Figure S3d&e	Number of Ifn-γ+, Il4+ and Il17A+ cells in Tcon cells from peripheral lymph nodes of wt and Foxp3cre;Rbx1fl/fl mice
	Genotype	Number of Ifn-γ+ in Tcon (10^5)	Number of Il4+ in Tcon (10^5)	Number of Il17A+ in Tcon (10^5)
	WT	2.388	1.1958	0.777
	WT	0.3549	1.2019	2.1132
	WT	2.5078	1.3274	0.647
	WT	1.298	0.5371	1.2161
	CKO	50.8443	8.7312	7.3987
	CKO	86.807	13.9705	8.2738
	CKO	70.0636	18.2103	3.5495
	CKO	54.2332	7.7753	3.8738

## Sheet: Supplementary Figure 4
Figure S4a	Ratios of CD44hiCD62Llo among CD8+-T cells in peripheral lymph nodes from wt and Foxp3cre;Rbx1fl/fl mice
	Genotype	CD44hiCD62Llo/CD8+ (%)
	WT	23
	WT	6.7
	WT	8.4
	WT	5.91
	CKO	55.4
	CKO	52.5
	CKO	59.8
	CKO	51.5
Figure S4b	Percentage of macrophages among CD45+ cells from peripheral lymph nodes of wt and Foxp3cre;Rbx1fl/fl mice
	Genotype	F4/80+CD11b+/CD45+ (%)
	WT	1.41
	WT	1.48
	WT	1.18
	WT	0.979
	WT	0.95
	CKO	4.47
	CKO	8.58
	CKO	6.74
	CKO	14.7
	CKO	5.21
Figure S4c (middle)	Percentage of CD80hi among DCs from peripheral lymph nodes in wt and Foxp3cre;Rbx1fl/fl mice
	Genotype	CD80hi/CD11c+MHCⅡ+ (%)
	WT	1.867
	WT	1.945
	WT	1.366
	WT	5.58
	WT	5.25
	CKO	40.35
	CKO	37.59
	CKO	40.09
	CKO	85.3
	CKO	75.5
Figure S4c (right)	Percentage of CD86hi among DCs from peripheral lymph nodes in wt and Foxp3cre;Rbx1fl/fl mice
	Genotype	CD86hi/CD11c+MHCⅡ+ (%)
	WT	3.649
	WT	4.812
	WT	4.311
	WT	6.41
	WT	8.38
	CKO	28.3
	CKO	25.6
	CKO	26.4
	CKO	52.82
	CKO	52.67
Figure S4d (middle)	Percentage of GL7hi among B cells from peripheral lymph nodes in wt and Foxp3cre;Rbx1fl/fl mice
	Genotype	GL7hi/CD19+B220+ (%)
	WT	2.681
	WT	2.72
	WT	2.432
	WT	2.855
	WT	2.696
	CKO	30.86
	CKO	16.54
	CKO	17.76
	CKO	11.62
	CKO	15.98
Figure S4d (right)	Percentage of Fashi among B cells from peripheral lymph nodes in wt and Foxp3cre;Rbx1fl/fl mice
	Genotype	Fashi/CD19+B220+ (%)
	WT	3.071
	WT	3.32
	WT	2.952
	WT	2.065
	WT	1.546
	CKO	6.1
	CKO	7.74
	CKO	9.18
	CKO	10.98
	CKO	3.49

[truncated: 12 more sheets: Supplementary Figure 5, Supplementary Figure 6, Supplementary Figure 7, Supplementary Figure 11, Supplementary Figure 15, Supplementary Figure 16, Supplementary Figure 17, Supplementary Figure 18, Supplementary Figure 19, Supplementary Figure 20, Supplementary Figure 21, Supplementary Figure 27]
